# Supplementary material for: Gene Transfer Among Viruses Substantially Contributes to Gene Gain of Giant Viruses
Source: Mol Biol Evol. 2024 Aug 2;41(8):msae161. doi: 10.1093/molbev/msae161 (PMC11334073; doi:10.1093/molbev/msae161)
Supplement: msae161_Supplementary_Data [file msae161_supplementary_data.zip]

Archive with 2 entries (2 files):
- Wu et al Supplementary Data.xlsx
- Wu et al Supplementary Tables and Figures_240705.pdf
