# Supplementary material for: Gene Transfer Among Viruses Substantially Contributes to Gene Gain of Giant Viruses
Source: Mol Biol Evol. 2024 Aug 2;41(8):msae161. doi: 10.1093/molbev/msae161 (PMC11334073; doi:10.1093/molbev/msae161)
Supplement: msae161_Supplementary_Data [file msae161_supplementary_data.zip › Wu et al Supplementary Data.xlsx]

## Sheet: Supplementary_Data
Supplementary Data. List of gene families showing >10 vHGT.
OG	vHGTagainstVT	vHGTagainstDup	NCVOG_descs	nog_descs	pfam_descs	Duplications	Transfers	Originations	Losses
OG0000005	0.039	0.115	KilA-N domain protein | KilA N-domain protein | KilA N-domain protein | putative RING finger host range protein | uncharacterized protein | KilA domain (pfam04383) | KilA-N domain protein | uncharacterized domain DUF3627; found downstream KilA, BRO, and MSV199 domains. Also is found in some baculoviruses (gi 165969059, 18138388)	KilA-N | KilA-N | KilA-N | KilA-N	HTH; KilA-N; KilA-N domain | ; DUF3627; Protein of unknown function (DUF3627)	137	17	1	201
OG0000002	0.059	0.14	MTG-like family protein | MTG motif gene family protein | uncharacterized protein | MTG motif gene family protein | uncharacterized protein | MTG motif gene family protein | uncharacterized protein | T5orf172 domain | uncharacterized protein	no_annote	GIY-YIG; T5orf172; T5orf172 domain | ; MSV199; MSV199 domain	232	37	1	312
OG0000007	0.082	0.19	ankyrin repeat protein | ankyrin repeat protein | ankyrin repeat protein | F-box domain protein | ankyrin repeat protein | ankyrin repeat protein | uncharacterized protein | hypothetical protein, similar to ankyrin	Ankyrin repeats (many copies) | Ankyrin repeats (many copies) | Ankyrin repeats (3 copies) | unknown | unknown | Ankyrin repeats (many copies) | unknown | unknown | unknown | ankyrin repeats | Ankyrin repeats (many copies) | EP4 subtype prostaglandin E2 receptor binding | Ankyrin repeats (many copies) | unknown | unknown | unknown | unknown | unknown | Ankyrin repeats (many copies) | unknown | an…	Ank; Ank_4; Ankyrin repeats (many copies)	137	32	1	192
OG0000035	0.04	0.206	Superfamily II helicase related to herpesvirus replicative helicase	DNA primase activity	P-loop_NTPase; Herpes_ori_bp; Origin of replication binding protein	38	10	1	116
OG0000029	0.05	0.21	GIY-YIG-like endonuclease	NUMOD3 motif (2 copies) | Intron encoded nuclease repeat motif | GIY-YIG catalytic domain | Intron encoded nuclease repeat motif | unknown | GIY-YIG type nucleases (URI domain) | Transcriptional regulator | GIY-YIG type nucleases (URI domain) | GIY-YIG type nucleases (URI domain) | unknown		47	12	1	119
OG0000022	0.072	0.253	collagen triple helix repeat motif-containing protein | uncharacterized protein | collagen triple helix repeat containing protein	Collagen triple helix repeat (20 copies) | unknown | protein heterotrimerization | Collagen triple helix repeat (20 copies) | Complement component C1q domain. | ferritin receptor activity | Complement component C1q domain. | unknown | unknown | positive regulation of adiponectin secretion | negative regulation of metanephric mesenchymal cell migration | integrin binding involved in cell-matrix ad…	; Collagen; Collagen triple helix repeat (20 copies)	53	18	1	94
OG0000045	0.085	0.277	HNH endonuclease | HNH endonuclease	NUMOD4 motif | HNH endonuclease | unknown | NUMOD3 motif (2 copies) | NUMOD4 domain protein | NUMOD4 motif | Intron encoded nuclease repeat motif | PFAM Pathogenesis-related transcriptional factor and ERF protein | HNH endonuclease | NUMOD4 motif | Intron encoded nuclease repeat motif | HNH endonuclease | HNH endonuclease | HNH endonuclease | unknown | HNH endonuclease | NUMOD4 motif | HNH endonu…	His-Me_finger; HNH_3; HNH endonuclease | ; NUMOD4; NUMOD4 motif	42	16	1	89
OG0000020	0.057	0.279	D5-like helicase-primase	unknown | D5 N terminal like | Phage plasmid primase P4 family | Phage plasmid primase, P4	; D5_N; D5 N terminal like | ; PriCT_2; Primase C terminal 2 (PriCT-2)	37	14	1	54
OG0000001	0.081	0.307	ankyrin repeat protein | ankyrin repeat protein | ankyrin repeat protein | ankyrin repeat protein | ankyrin repeat protein | ankyrin repeat protein | ankyrin repeat protein | ankyrin repeat protein | uncharacterized protein	protein-cysteine S-palmitoyltransferase activity | unknown | Ankyrin repeats (many copies) | protein-arginine N5-methyltransferase activity | Ankyrin repeat | Ankyrin Repeat | Ankyrin repeats (many copies) | ankyrin repeats | Domain of unknown function (DUF3447) | Ankyrin repeat | positive regulation of transcription involved in G1/S transition of mitotic cell cycle | lipid transport | Ankyrin re…	Ank; Ank_3; Ankyrin repeat | Ank; Ank; Ankyrin repeat | Ank; Ank_5; Ankyrin repeats (many copies) | Ank; Ank_2; Ankyrin repeats (3 copies) | F-box; PRANC; PRANC domain | Ank; Ank_4; Ankyrin repeats (many copies)	244	108	1	535
OG0000056	0.117	0.364	uncharacterized protein	unknown	no_annote	35	20	1	81
OG0000122	0.137	0.375	Ras-like GTP-binding protein | Ras-like GTPase	GTPase activity | BLOC-2 complex binding | GTPase activity | GTPase activity | GTP binding | GTP binding | member Ras oncogene family | GTPase activity | regulation of endocytosis | septation initiation signaling | GTPase activity | GTP binding | GTP binding | positive regulation of constitutive secretory pathway | GTPase activity | Ras-related protein | GTP binding | GTPase activity | GTP bindin…	P-loop_NTPase; Ras; Ras family | P-loop_NTPase; Gtr1_RagA; Gtr1/RagA G protein conserved region | P-loop_NTPase; Arf; ADP-ribosylation factor family | P-loop_NTPase; MMR_HSR1; 50S ribosome-binding GTPase | P-loop_NTPase; Roc; Ras of Complex, Roc, domain of DAPkinase	17	10	1	19
OG0000006	0.091	0.39	restriction-fold endonuclease, D...H...D conserved. | uncharacterized protein	Psort location Cytoplasmic, score | unknown	Zn_Beta_Ribbon; DUF4379; Probable Zinc-ribbon domain | PDDEXK; DUF559; Protein of unknown function (DUF559)	83	53	1	264
OG0000055	0.056	0.391	MutH/Vsr/archaeal HJR-like endonuclease	no_annote	no_annote	17	11	1	74
OG0000040	0.078	0.409	UBCc, Ubiquitin-conjugating enzyme E2	ubiquitin protein ligase binding | ubiquitin-dependent ERAD pathway | histone ubiquitination	UBC; UQ_con; Ubiquitin-conjugating enzyme	23	16	1	64
OG0000000	0.088	0.41	Serine/Threonine protein kinase | Serine/Threonine protein kinase | Serine/Threonine protein kinase | Serine/Threonine protein kinases | Serine/Threonine or Tyrosine protein kinase (tandem-duplicated in Mimi- and Marseilleviridae) | Serine/Threonine protein kinase	Protein tyrosine kinase | Protein tyrosine kinase | G-protein coupled receptor kinase activity | Serine threonine protein kinase | peptidyl-serine phosphorylation | regulation of mRNA 3'-UTR binding | coreceptor activity involved in Wnt signaling pathway, planar cell polarity pathway | protein kinase activity | mitogen-activated protein kinase kinase | protein serine/threonine kinase activity | p…	PKinase; Pkinase; Protein kinase domain | PKinase; Pkinase_Tyr; Protein tyrosine kinase	174	121	1	364
OG0000059	0.076	0.448	glycosyltransferase	Glycosyltransferase sugar-binding region containing DXD motif | Glycosyltransferase sugar-binding region containing DXD motif | Glycosyltransferase sugar-binding region containing DXD motif | Glycosyltransferase sugar-binding region containing DXD motif | pathogenesis | Glycosyltransferase sugar-binding region containing DXD motif | Glycosyltransferase sugar-binding region containing DXD motif | …	GT-A; Gly_transf_sug; Glycosyltransferase sugar-binding region containing DXD motif	16	13	1	50
OG0000339	0.252	0.462	uncharacterized protein | uncharacterized protein	FG-GAP repeat | unknown | FG-GAP repeat | FG-GAP repeat	Beta_propeller; FG-GAP_2; FG-GAP repeat	11	10	1	12
OG0000038	0.089	0.471	Serpin (serine protease inhibitor)	Belongs to the serpin family | serine-type endopeptidase inhibitor activity | Belongs to the serpin family	; Serpin; Serpin (serine protease inhibitor)	20	17	1	34
OG0000116	0.106	0.477	Zn-finger protein	unknown | unknown	no_annote	12	11	1	33
OG0000158	0.131	0.485	HNH endonuclease | Numod4 NHN endonuclease	unknown | negative regulation of gibberellin biosynthetic process | unknown | HNH endonuclease | HNH endonuclease domain protein | PFAM Pathogenesis-related transcriptional factor and ERF | HNH endonuclease | HNH endonuclease | AP2 domain | HNH endonuclease | PFAM Pathogenesis-related transcriptional factor and ERF protein | specification of floral organ identity | unknown | HNH endonuclease | HN…	MBD-like; AP2; AP2 domain | His-Me_finger; HNH_3; HNH endonuclease	12	12	1	38
OG0000086	0.101	0.492	Hsp70 protein | heat shock protein 70	Cell shape determining protein MreB Mrl | ribosomal large subunit binding | Heat shock 70 kDa protein | unfolded protein binding | ATP binding | nuclear pore complex assembly | Heat shock 70 kDa protein | ATP binding | unknown | ATP binding | ethanolamine utilization protein (EutJ) | Participates actively in the response to hyperosmotic and heat shock by preventing the aggregation of stress-denat…	Actin_ATPase; MreB_Mbl; MreB/Mbl protein | Actin_ATPase; HSP70; Hsp70 protein	11	11	1	21
OG0000053	0.066	0.507	uncharacterized protein	glucosyltransferase activity | Glycosyl transferase family 90 | Putative lipopolysaccharide-modifying enzyme. | Glycosyl transferase family 90 | unknown | Glycosyl transferase family 90 | unknown | Glycosyl transferase family 90 | Glycosyl transferase family 90 | Putative lipopolysaccharide-modifying enzyme. | Membrane bound O-acyl transferase family	GT-B; Glyco_transf_90; Glycosyl transferase family 90	10	11	1	16
OG0000050	0.077	0.512	F-box and Morn-repeat proteins | F-box and Morn-repeat proteins | MORN repeat proteins and some others	MORN repeat | Possible plasma membrane-binding motif in junctophilins, PIP-5-kinases and protein kinases. | 1-phosphatidylinositol-4-phosphate 5-kinase activity | MORN repeat-containing protein	MORN; MORN; MORN repeat	15	15	1	57
OG0000009	0.029	0.526	DNA polymerase elongation subunit family B	SMART DNA-directed DNA polymerase B | DNA polymerase | DNA replication proofreading | chloroplast mRNA modification | DNA replication proofreading | leading strand elongation | DNA polymerase activity	RNase_H; DNA_pol_B_exo1; DNA polymerase family B, exonuclease domain | DNA_pol_B-like; DNA_pol_B; DNA polymerase family B	10	11	1	18
OG0000016	0.058	0.536	packaging ATPase	Poxvirus A32 protein | unknown	no_annote	15	18	1	30
OG0000044	0.065	0.537	papain-like cysteine peptidase (Cathepsin B group)	scavenger receptor activity | transferase activity, transferring glycosyl groups | cysteine-type endopeptidase activity | Papain family cysteine protease | negative regulation of DNA helicase activity | cysteine-type peptidase activity | cysteine-type peptidase activity | Papain family cysteine protease | Belongs to the peptidase C1 family | Papain family cysteine protease | Belongs to the peptid…	; Inhibitor_I29; Cathepsin propeptide inhibitor domain (I29) | Peptidase_CA; Peptidase_C1; Papain family cysteine protease	11	13	1	36
OG0000021	0.042	0.548	ribonucleoside diphosphate reductase, alpha subunit	Catalyzes the reduction of ribonucleotides to deoxyribonucleotides. May function to provide a pool of deoxyribonucleotide precursors for DNA repair during oxygen limitation and or for immediate growth after restoration of oxygen | Negatively regulates transcription of bacterial ribonucleotide reductase nrd genes and operons by binding to NrdR- boxes | TSCPD domain | Probably involved in ribonucle…	PFL-like; Ribonuc_red_lgC; Ribonucleotide reductase, barrel domain | ; Ribonuc_red_lgN; Ribonucleotide reductase, all-alpha domain | ; ATP-cone; ATP cone domain	10	12	1	34
OG0000010	0.138	0.555	AAA family ATPase - unique in NCLDV; ATPase domain similar to repl_factorC_sub2	ATPase which is responsible for recognizing, binding, unfolding and translocation of substrate proteins into the archaeal 20S proteasome core particle. Is essential for opening the gate of the 20S proteasome via an interaction with its C- terminus, thereby allowing substrate entry and access to the site of proteolysis. Thus, the C-termini of the proteasomal ATPase function like a 'key in a lock' …	P-loop_NTPase; AAA; ATPase family associated with various cellular activities (AAA)	37	46	1	60
OG0000054	0.067	0.564	MORN repeat proteins and some others	MORN repeat variant	MORN; MORN_2; MORN repeat variant	9	12	1	31
OG0000107	0.108	0.603	Flavin-containing amine oxidoreductase	COG2303 Choline dehydrogenase and related flavoproteins | flavin adenine dinucleotide binding | long-chain-alcohol oxidase activity | Involved in the biosynthesis of the osmoprotectant glycine betaine. Catalyzes the oxidation of choline to betaine aldehyde and betaine aldehyde to glycine betaine at the same rate | PFAM glucose-methanol-choline oxidoreductase | GMC oxidoreductase | GMC oxidoreduct…	NADP_Rossmann; GMC_oxred_N; GMC oxidoreductase | ; GMC_oxred_C; GMC oxidoreductase	7	11	1	19
OG0000112	0.189	0.606	uncharacterized protein	unknown	no_annote	12	19	1	35
OG0000118	0.187	0.625	RING-finger-containing E3 ubiquitin ligase	regulation of NAD+ ADP-ribosyltransferase activity | ubiquitin-protein transferase activity | negative regulation of interferon-beta production | MDM2/MDM4 family protein binding | unknown | protein polyubiquitination | mRNA processing | protein modification by small protein conjugation or removal | Ring finger domain | RING-like zinc finger | ATP binding | RING-like zinc finger | zinc-RING finge…	RING; zf-C3HC4_2; Zinc finger, C3HC4 type (RING finger) | RING; zf-C3HC4; Zinc finger, C3HC4 type (RING finger) | RING; zf-RING_2; Ring finger domain	11	18	1	30
OG0000030	0.191	0.637		Zinc finger, C3HC4 type (RING finger) | negative regulation of chemokine (C-C motif) ligand 5 production | zinc ion binding | myosin regulatory light chain interacting protein | unknown | histone H2A-K13 ubiquitination | ubiquitin-protein transferase activity | protein polyubiquitination | progesterone receptor binding | ATP binding | peroxisome-chloroplast membrane tethering	RING; zf-C3HC4_3; Zinc finger, C3HC4 type (RING finger)	23	40	1	45
OG0000041	0.137	0.642	Ubiquitin	Ubiquitin homologues | structural constituent of ribosome | structural constituent of ribosome | zinc ion binding | Ubiquitin-like domain | protein neddylation | ubiquitin | von Willebrand factor (vWF) type A domain | structural constituent of ribosome | DUF2407 C-terminal domain | Ubiquitin homologues | unknown | endoplasmic reticulum stress-induced pre-emptive quality control | Ubiquitin homolo…	Ubiquitin; Rad60-SLD; Ubiquitin-2 like Rad60 SUMO-like | Ubiquitin; ubiquitin; Ubiquitin family	17	32	1	86
OG0000064	0.117	0.65	uncharacterized protein	no_annote	no_annote	10	19	1	42
OG0000039	0.07	0.663	replication factor C small subunit 2		no_annote	7	15	1	28
OG0000066	0.11	0.679	2OG-Fe(II)oxygenase | AlkB, Alkylated DNA repair protein unique in NCLDV	2OG-Fe(II) oxygenase superfamily | 2OG-Fe(II) oxygenase superfamily | 2OG-Fe(II) oxygenase superfamily | cytosine C-5 DNA demethylase activity | DNA-N1-methyladenine dioxygenase activity | RNA N1-methyladenosine dioxygenase activity | 2OG-Fe(II) oxygenase superfamily | 2OG-Fe(II) oxygenase superfamily | dioxygenase activity	Cupin; 2OG-FeII_Oxy_2; 2OG-Fe(II) oxygenase superfamily	8	17	1	34
OG0000017	0.098	0.685	Dual specificity phosphatases (DSP); Ser/Thr and Tyr protein phosphatases	phosphatidylglycerophosphatase activity | MAP kinase tyrosine/serine/threonine phosphatase activity | protein tyrosine/serine/threonine phosphatase activity | protein tyrosine/serine/threonine phosphatase activity | Dual specificity phosphatase, catalytic domain | protein tyrosine/serine/threonine phosphatase activity | phosphatase | phosphatase	Phosphatase; DSPc; Dual specificity phosphatase, catalytic domain	14	31	1	52
OG0000079	0.08	0.714	Ubiquitin carboxyl-terminal hydrolase	thiol-dependent ubiquitin-specific protease activity | Opioid growth factor receptor (OGFr) conserved region | catalytic activity, acting on a protein | mitochondrion organization | metalloendopeptidase inhibitor activity | ubiquitinyl hydrolase activity | ubiquitinyl hydrolase activity | histone H2A K63-linked deubiquitination | ubiquitin carboxyl-terminal hydrolase | spliceosomal complex assemb…	Peptidase_CA; UCH; Ubiquitin carboxyl-terminal hydrolase | Peptidase_CA; UCH_1; Ubiquitin carboxyl-terminal hydrolase	4	10	1	11
OG0000071	0.124	0.732	Flavin-containing amine oxidoreductase	Catalyzes the 6-electron oxidation of protoporphyrinogen-IX to form protoporphyrin-IX | Flavin containing amine oxidoreductase | oxidoreductase activity | Catalyzes the oxidation of the 1,2-dihydro- and 1,6- dihydro- isomeric forms of beta-NAD(P) back to beta-NAD(P) . May serve to protect primary metabolism dehydrogenases from inhibition by the 1,2-dihydro- and 1,6-dihydro-beta-NAD(P) isomers | P…	NADP_Rossmann; NAD_binding_8; NAD(P)-binding Rossmann-like domain | NADP_Rossmann; Amino_oxidase; Flavin containing amine oxidoreductase	6	17	1	17
OG0000181	0.118	0.754	putative nuclease	Protein of unknown function DUF262 | Protein of unknown function DUF262 | Protein of unknown function DUF262	ParBc; DUF262; Protein of unknown function DUF262	3	10	1	17
OG0000156	0.136	0.754	DNA-directed RNA polymerase subunit beta	DNA-directed 5'-3' RNA polymerase activity | DNA-directed 5'-3' RNA polymerase activity | DNA-dependent RNA polymerase catalyzes the transcription of DNA into RNA using the four ribonucleoside triphosphates as substrates | DNA-directed 5'-3' RNA polymerase activity | structural constituent of ribosome | RNA polymerase activity | tRNA methyltransferase 11-2 homolog	; RNA_pol_Rpb2_3; RNA polymerase Rpb2, domain 3 | ; RNA_pol_Rpb2_4; RNA polymerase Rpb2, domain 4 | ; RNA_pol_Rpb2_1; RNA polymerase beta subunit | ; RNA_pol_Rpb2_7; RNA polymerase Rpb2, domain 7 | LEF-8-like; RNA_pol_Rpb2_6; RNA polymerase Rpb2, domain 6 | ; RNA_pol_Rpb2_5; RNA polymerase Rpb2, domain 5 | ; RNA_pol_Rpb2_2; RNA polymerase Rpb2, domain 2	3	11	1	10
OG0000090	0.083	0.754	putative deoxynucleoside kinase | Thymidylate kinase | deoxynucleoside kinase	mitochondrial electron transport, NADH to ubiquinone | deoxycytidine kinase activity | Deoxynucleoside kinase | thymidylate kinase | Deoxynucleoside kinase	P-loop_NTPase; dNK; Deoxynucleoside kinase | P-loop_NTPase; Thymidylate_kin; Thymidylate kinase	3	10	1	12
OG0000157	0.128	0.787	DNA or RNA helicases of superfamily II | DEAD/SNF2-like helicase | NTPase/helicase	DNA repair and recombination protein | CRISPR-associated helicase, Cas3 | helicase activity | Type III restriction enzyme res subunit | pyrimidine dimer repair by nucleotide-excision repair | post-embryonic limb morphogenesis | helicase activity | PLD-like domain | COG0553 Superfamily II DNA RNA helicases, SNF2 family | helicase activity | Transcription regulator that activates transcription by s…	P-loop_NTPase; ResIII; Type III restriction enzyme, res subunit | P-loop_NTPase; Helicase_C; Helicase conserved C-terminal domain	2	10	1	10
OG0000046	0.128	0.791	short chain dehydrogenase	epimerase dehydratase | dTDP-glucose 4,6-dehydratase activity | dTDP-4-dehydrorhamnose reductase | dihydrokaempferol 4-reductase activity | NAD-dependent epimerase dehydratase | NAD(P)H-binding | UDP-glucuronate decarboxylase activity | dTDP-Glucose 4,6-dehydratase | racemase and epimerase activity, acting on carbohydrates and derivatives | dTDP-glucose 4,6-dehydratase activity | Polysaccharide b…	NADP_Rossmann; Polysacc_synt_2; Polysaccharide biosynthesis protein | NADP_Rossmann; GDP_Man_Dehyd; GDP-mannose 4,6 dehydratase | NADP_Rossmann; Epimerase; NAD dependent epimerase/dehydratase family | NADP_Rossmann; 3Beta_HSD; 3-beta hydroxysteroid dehydrogenase/isomerase family | NADP_Rossmann; RmlD_sub_bind; RmlD substrate binding domain | NADP_Rossmann; NAD_binding_10; NAD(P)H-binding | NADP_R…	7	26	1	40
OG0000203	0.192	0.854	ABC transporter	(ABC) transporter | ATPase activity | ATPases associated with a variety of cellular activities | ATPases associated with a variety of cellular activities | PFAM ABC transporter related | Part of the ABC transporter complex ModABC involved in molybdenum import. Responsible for energy coupling to the transport system | transport systems ATPase components | ABC transporter | ATPase activity, coupled…	P-loop_NTPase; ABC_tran; ABC transporter | P-loop_NTPase; AAA_21; AAA domain, putative AbiEii toxin, Type IV TA system | ABC_membrane; ABC_membrane; ABC transporter transmembrane region	2	15	1	17
OG0000125	0.139	0.868	uncharacterized protein	Prolyl 4-hydroxylase alpha subunit homologues. | Prolyl 4-hydroxylase alpha subunit homologues. | unknown | pkhd-type hydroxylase | 2OG-Fe(II) oxygenase superfamily | Prolyl 4-hydroxylase alpha subunit homologues. | Prolyl 4-hydroxylase alpha subunit homologues. | Prolyl 4-hydroxylase alpha subunit homologues. | procollagen-proline 4-dioxygenase activity	Cupin; 2OG-FeII_Oxy_3; 2OG-Fe(II) oxygenase superfamily | Cupin; 2OG-FeII_Oxy; 2OG-Fe(II) oxygenase superfamily	2	14	1	13
OG0000143	0.133	0.933	uncharacterized protein	no_annote	no_annote	0	12	1	8
OG0000348	0.166	1	uncharacterized protein	Sphaeroforma arctica JP610	; Peptidase_S74; Chaperone of endosialidase	0	10	1	12
OG0000091	0.081	1	uncharacterized protein	no_annote	no_annote	0	10	1	10
OG0000264	0.142	1	uncharacterized protein	no_annote	no_annote	0	10	1	12
OG0000352	0.159	1	DNA methylase | DNA methylase N-4/N-6 | adenine-specific methyltransferase	DNA methylase N-4 N-6 | methylase | methylase | PFAM DNA methylase | Belongs to the N(4) N(6)-methyltransferase family | Belongs to the N(4) N(6)-methyltransferase family | methyltransferase | phosphinothricin N-acetyltransferase activity | DNA methylAse | DNA methylase	NADP_Rossmann; N6_N4_Mtase; DNA methylase	0	11	1	21
OG0000113	0.104	1	uncharacterized protein	no_annote	no_annote	0	11	1	7
OG0000102	0.094	1	Zn-finger containing protein; similar to EGF-like domain containing protein	unknown | unknown | unknown	no_annote	0	11	1	10
OG0000214	0.153	1	F-box domain protein	no_annote	no_annote	0	11	1	7
OG0000190	0.136	1	uncharacterized protein	no_annote	no_annote	0	12	1	14
OG0000083	0.092	1	SWIB/MDM2 domain-containing protein	regulation of transcription by RNA polymerase I | SWIB/MDM2 domain	; SWIB; SWIB/MDM2 domain	0	12	1	12
OG0000077	0.086	1	uracil-DNA glycosylase	Excises uracil residues from the DNA which can arise as a result of misincorporation of dUMP residues by DNA polymerase or due to deamination of cytosine | base-excision repair, AP site formation via deaminated base removal	; UDG; Uracil DNA glycosylase superfamily	0	12	1	15
OG0000087	0.097	1	deoxynucleotide monophosphate kinase (dNMP) kinase	no_annote	no_annote	0	12	1	13
OG0000129	0.132	1	putative DNA-directed RNA polymerase II subunit N	no_annote	; RNA_pol_N; RNA polymerases N / 8 kDa subunit	0	13	1	6
OG0000130	0.131	1	Calcineurin-like phosphoesterase	metallophosphoesterase | Calcineurin-like phosphoesterase | Calcineurin-like phosphoesterase | metallophosphoesterase | Calcineurin-like phosphoesterase | unknown | Calcineurin-like phosphoesterase | Phosphoesterase | Calcineurin-like phosphoesterase | Calcineurin-like phosphoesterase superfamily domain	Calcineurin; Metallophos; Calcineurin-like phosphoesterase | Calcineurin; Metallophos_2; Calcineurin-like phosphoesterase superfamily domain	0	13	1	10
OG0000301	0.198	1	uncharacterized protein	no_annote	no_annote	0	14	1	16
OG0000057	0.076	1	mRNA capping enzyme N-terminal, ATPase and guanylyltransferase | mRNA capping enzyme large subunit, methyltransferase domain	mRNA (guanine-N7-)-methyltransferase activity | mRNA guanylyltransferase activity | mRNA capping enzyme	DNA_ligase; mRNA_cap_enzyme; mRNA capping enzyme, catalytic domain | NADP_Rossmann; Pox_MCEL; mRNA capping enzyme	0	14	1	17
OG0000073	0.098	1	DNA topoisomerase I	DNA Topoisomerase I (eukaryota) | DNA Topoisomerase | DNA topoisomerase type I activity	DNA-mend; Topoisom_I; Eukaryotic DNA topoisomerase I, catalytic core	0	14	1	9
OG0000042	0.07	1	RNA-helicase DExH-NPH-II	CRISPR-associated helicase, Cas3 | positive regulation of polysome binding | glycine decarboxylation via glycine cleavage system | ATP-dependent RNA helicase | arylformamidase activity | helicase activity | helicase activity | ATP-dependent RNA helicase activity | helicase activity | Atp-dependent helicase | protein transport | ATP-dependent RNA helicase activity	P-loop_NTPase; DEAD; DEAD/DEAH box helicase | P-loop_NTPase; Helicase_C; Helicase conserved C-terminal domain | ; NPH-II; RNA helicase NPH-II	0	14	1	8
OG0000260	0.164	1		no_annote	GIY-YIG; T5orf172; T5orf172 domain	0	15	1	30
OG0000075	0.107	1	RuvC, Holliday junction resolvases (HJRs); Poxvirus A22 family	crossed form four-way junction DNA binding	RNase_H; Ydc2-catalyt; Mitochondrial resolvase Ydc2 / RNA splicing MRS1 | RNase_H; Pox_A22; Poxvirus A22 protein	0	15	1	11
OG0000089	0.128	1	Metal dependent phosphohydrolase with conserved 'HD' motif	unknown | Metal dependent phosphohydrolases with conserved 'HD' motif. | Metal dependent phosphohydrolases with conserved 'HD' motif. | HD superfamily hydrolase | mRNA catabolic process	no_annote	0	16	1	14
OG0000094	0.122	1	DEAD/SNF2-like helicase | DEAD-like helicases superfamily | unclassified DEAD/SNF2-like helicases	helicase activity | histone H2A-H2B dimer displacement | Type III restriction enzyme res subunit | Type III restriction enzyme, res subunit | Transcription regulator that activates transcription by stimulating RNA polymerase (RNAP) recycling in case of stress conditions such as supercoiled DNA or high salt concentrations. Probably acts by releasing the RNAP, when it is trapped or immobilized on t…	P-loop_NTPase; SNF2_N; SNF2 family N-terminal domain | P-loop_NTPase; Helicase_C; Helicase conserved C-terminal domain | P-loop_NTPase; ResIII; Type III restriction enzyme, res subunit	0	16	1	25
OG0000033	0.072	1	A1L transcription factor/late transcription factor VLTF-2	no_annote	no_annote	0	17	1	19
OG0000048	0.085	1		unknown	H-int; Hom_end_hint; Hom_end-associated Hint	0	18	1	30
OG0000034	0.079	1	FLAP-like endonuclease XPG	unknown | Structure-specific nuclease with 5'-flap endonuclease and 5'-3' exonuclease activities involved in DNA replication and repair. During DNA replication, cleaves the 5'-overhanging flap structure that is generated by displacement synthesis when DNA polymerase encounters the 5'-end of a downstream Okazaki fragment. Binds the unpaired 3'-DNA end and kinks the DNA to facilitate 5' cleavage sp…	PIN; XPG_N; XPG N-terminal domain | 5_3_exonuc_C; XPG_I; XPG I-region	0	18	1	10
OG0000052	0.1	1	divergent DNA-directed RNA polymerase subunit 5	DNA-dependent RNA polymerase catalyzes the transcription of DNA into RNA using the four ribonucleoside triphosphates as substrates | DNA-directed 5'-3' RNA polymerase activity	; RNA_pol_Rpb5_C; RNA polymerase Rpb5, C-terminal domain	0	19	1	18
OG0000063	0.111	1	XRN 5'-3' exonuclease	5'-3' exoribonuclease activity | peptidyl-serine ADP-ribosylation | 5'-3' exonuclease activity	PIN; XRN_N; XRN 5'-3' exonuclease N-terminus | ; XRN_M; Xrn1 helical domain	0	19	1	25
OG0000070	0.122	1	Serine/Threonine protein kinase | Serine/Threonine protein kinase	no_annote	no_annote	0	19	1	21
OG0000032	0.091	1	Ribonuclease III	PFAM Ribonuclease III | ribonuclease III activity | ribonuclease III activity | ribonuclease III activity	RNase_III; Ribonuclease_3; Ribonuclease III domain	0	22	1	20
OG0000024	0.079	1	Poxvirus Late Transcription Factor VLTF3 like	Poxvirus Late Transcription Factor VLTF3 like	; Pox_VLTF3; Poxvirus Late Transcription Factor VLTF3 like	0	22	1	19
OG0000069	0.142	1	ribonuclease H	RNase H | RNA-DNA hybrid ribonuclease activity | Ribonuclease | RNase H | RNase H | Caulimovirus viroplasmin | RNA-DNA hybrid ribonuclease activity	RNase_H; RNase_H; RNase H	0	22	1	24
OG0000043	0.113	1	Nudix hydrolase (D10 ortholog)	unknown | NUDIX domain | NUDIX domain | m7G(5')pppN diphosphatase activity | COG0494 NTP pyrophosphohydrolases including oxidative damage repair enzymes	NUDIX; NUDIX; NUDIX domain	0	24	1	20
OG0000062	0.151	1	DnaJ domain	ribosomal RNA processing 15 homolog | Heat shock protein DnaJ domain protein | DnaJ molecular chaperone homology domain | DnaJ molecular chaperone homology domain | DnaJ molecular chaperone homology domain | Co-chaperone involved in the maturation of iron-sulfur cluster-containing proteins. Seems to help targeting proteins to be folded toward HscA | DnaJ molecular chaperone homology domain | heat…	Chaperone-J; DnaJ; DnaJ domain	0	25	1	19
OG0000018	0.077	1	DNA-directed RNA polymerase subunit beta	DNA-directed 5'-3' RNA polymerase activity | DNA-directed 5'-3' RNA polymerase activity | DNA-dependent RNA polymerase catalyzes the transcription of DNA into RNA using the four ribonucleoside triphosphates as substrates | DNA-directed 5'-3' RNA polymerase activity | structural constituent of ribosome | RNA polymerase activity | tRNA methyltransferase 11-2 homolog	; RNA_pol_Rpb2_3; RNA polymerase Rpb2, domain 3 | ; RNA_pol_Rpb2_4; RNA polymerase Rpb2, domain 4 | ; RNA_pol_Rpb2_1; RNA polymerase beta subunit | ; RNA_pol_Rpb2_7; RNA polymerase Rpb2, domain 7 | LEF-8-like; RNA_pol_Rpb2_6; RNA polymerase Rpb2, domain 6 | ; RNA_pol_Rpb2_5; RNA polymerase Rpb2, domain 5 | ; RNA_pol_Rpb2_2; RNA polymerase Rpb2, domain 2	0	26	1	33
OG0000027	0.099	1	Patatin phospholipase	triglyceride mobilization | esterase of the alpha-beta hydrolase superfamily | Esterase of the alpha-beta hydrolase superfamily | phosphatidylethanolamine catabolic process | esterase of the alpha-beta hydrolase superfamily | Patatin-like phospholipase | Patatin-like phospholipase | Patatin-like phospholipase | triglyceride catabolic process	Patatin; Patatin; Patatin-like phospholipase	0	26	1	27
OG0000037	0.111	1	bifunctional dihydrofolate reductase-thymidylate synthase	Catalyzes the reductive methylation of 2'-deoxyuridine- 5'-monophosphate (dUMP) to 2'-deoxythymidine-5'-monophosphate (dTMP) while utilizing 5,10-methylenetetrahydrofolate (mTHF) as the methyl donor and reductant in the reaction, yielding dihydrofolate (DHF) as a by-product. This enzymatic reaction provides an intracellular de novo source of dTMP, an essential precursor for DNA biosynthesis | Cat…	; Thymidylat_synt; Thymidylate synthase	0	26	1	31
OG0000076	0.162	1	uncharacterized protein	no_annote	no_annote	0	27	1	43
OG0000014	0.079	1	DEAD/SNF2-like helicase | DNA or RNA helicases of superfamily II | superfamily II helicase	PFAM helicase domain protein | Type III restriction enzyme res subunit | DEAD DEAH box helicase | Type I site-specific restriction-modification system, R (Restriction) subunit and related | DEAD DEAH box helicase domain protein | ATP-dependent DNA helicase activity | PLD-like domain | helicase | adenosine 5'-monophosphoramidase activity | helicase activity | COG1061 DNA or RNA helicases of superf…	P-loop_NTPase; ResIII; Type III restriction enzyme, res subunit | P-loop_NTPase; DEAD; DEAD/DEAH box helicase	0	29	1	26
OG0000049	0.157	1	uncharacterized protein	Sphaeroforma arctica JP610	; Peptidase_S74; Chaperone of endosialidase	0	31	1	30
OG0000019	0.108	1	disulfide (thiol) oxidoreductase, Erv1 / Alr family	flavin-linked sulfhydryl oxidase activity	; Evr1_Alr; Erv1 / Alr family	0	34	1	29
OG0000026	0.133	1	Thioredoxin	glycerol ether metabolic process | Thioredoxin | protein-disulfide reductase activity | Thioredoxin | intramolecular oxidoreductase activity, transposing S-S bonds | cell redox homeostasis | Thioredoxin | cell redox homeostasis	Thioredoxin; Thioredoxin; Thioredoxin	0	37	1	39
OG0000004	0.106	1	DEAD/SNF2-like helicase | DEAD-like helicases superfamily | unclassified DEAD/SNF2-like helicases	helicase activity | histone H2A-H2B dimer displacement | Type III restriction enzyme res subunit | Type III restriction enzyme, res subunit | Transcription regulator that activates transcription by stimulating RNA polymerase (RNAP) recycling in case of stress conditions such as supercoiled DNA or high salt concentrations. Probably acts by releasing the RNAP, when it is trapped or immobilized on t…	P-loop_NTPase; SNF2_N; SNF2 family N-terminal domain | P-loop_NTPase; Helicase_C; Helicase conserved C-terminal domain | P-loop_NTPase; ResIII; Type III restriction enzyme, res subunit	0	67	1	46
